# Supplementary material for: Restoration of Over-Ground Walking via Non-Invasive Neuromodulation Therapy: A Single-Case Study
Source: J Clin Med. 2023 Nov 28;12(23):7362. doi: 10.3390/jcm12237362 (PMC10707365; doi:10.3390/jcm12237362)
Supplement: Supplementary file 1 [file jcm-12-07362-s001.zip]

Archive with 1 entries (1 files):
- jcm-2664743-supplementary.mp4
